# Supplementary material for: An intestinal sphingolipid confers intergenerational neuroprotection
Source: Nat Cell Biol. 2023 Aug 3;25(8):1196–207. doi: 10.1038/s41556-023-01195-9 (PMC10415181; doi:10.1038/s41556-023-01195-9)
Supplement: Supplementary file 3 — Supplementary Table 1. RNA-sequencing data. Table 2. C. elegans strains used in this study. [file 41556_2023_1195_MOESM3_ESM.xls]

## Sheet: Wang_Supplementary_Table_1
Gene.ID	Gene.Name	Biotype	ursolate	vehicle	FDR	AveExpr	P value	UA-06_S20	UA-14_S8	UA-21_S11	UA-24_S14	UA-26_S17	DMSO-06_S19	DMSO-14_S7	DMSO-21_S10	DMSO-24_S13	DMSO-26_S16	Ori-06_S18	Ori-14_S6	Ori-21_S9	Ori-24_S12	Ori-26_S15	UA-06_S20 CPM	UA-14_S8 CPM	UA-21_S11 CPM	UA-24_S14 CPM	UA-26_S17 CPM	DMSO-06_S19 CPM	DMSO-14_S7 CPM	DMSO-21_S10 CPM	DMSO-24_S13 CPM	DMSO-26_S16 CPM	Ori-06_S18 CPM	Ori-14_S6 CPM	Ori-21_S9 CPM	Ori-24_S12 CPM	Ori-26_S15 CPM
WBGene00019565	cyp-35A3	protein_coding	0	2.65475	2.65e-09	4.53193	1.89e-13	256	214	146	126	66	922	932	981	1413	1135	900	692	893	1153	698	10.302	10.209	6.846	5.202	5.291	40.554	42.113	43.778	60.06	47.297	32.787	33.546	38.905	51.629	30.517
WBGene00007455	ugt-22	protein_coding	0	0.782255	3.37e-09	7.5741	4.8e-13	3765	2929	3399	2918	1737	5434	4876	5816	5668	6054	5243	4283	5259	4369	4333	151.509	139.736	159.391	120.477	139.253	239.013	220.324	259.544	240.92	252.279	191.003	207.627	229.118	195.633	189.439
WBGene00015400	cyp-35A2	protein_coding	0	1.46269	1.2e-08	6.3992	2.56e-12	1464	954	829	1079	463	2683	2200	2560	3896	2951	2737	2020	2563	3399	2291	58.914	45.513	38.875	44.549	37.118	118.011	99.408	114.242	165.601	122.972	99.709	97.924	111.662	152.199	100.163
WBGene00009110	F25D1.5	protein_coding	0	1.47161	1.54e-08	3.40978	4.39e-12	154	109	138	122	63	279	261	471	366	430	314	265	406	338	310	6.197	5.2	6.471	5.037	5.051	12.272	11.793	21.019	15.557	17.919	11.439	12.846	17.688	15.135	13.553
WBGene00016786	cyp-35A4	protein_coding	0	2.60671	3.34e-08	2.14634	1.19e-11	53	36	30	26	12	163	136	209	294	224	146	116	169	226	174	2.133	1.717	1.407	1.073	0.962	7.17	6.145	9.327	12.497	9.334	5.319	5.623	7.363	10.12	7.607
WBGene00007362	cyp-35C1	protein_coding	0	1.2379	3.45e-08	5.24329	1.47e-11	698	468	441	578	211	1177	968	1090	1626	1220	1136	898	1189	1453	872	28.089	22.327	20.68	23.864	16.916	51.77	43.739	48.642	69.114	50.839	41.385	43.532	51.801	65.062	38.124
WBGene00000986	dhs-23	protein_coding	0	2.1832	8.36e-08	2.19463	4.17e-11	59	51	30	30	15	169	168	153	225	178	237	143	193	206	108	2.374	2.433	1.407	1.239	1.203	7.433	7.591	6.828	9.564	7.418	8.634	6.932	8.408	9.224	4.722
WBGene00044811	F12E12.11	protein_coding	0	1.77745	2.17e-07	3.40167	1.24e-10	166	128	104	67	41	297	336	517	403	280	474	369	487	378	273	6.68	6.107	4.877	2.766	3.287	13.063	15.182	23.072	17.13	11.668	17.268	17.888	21.217	16.926	11.936
WBGene00017431	F13H6.3	protein_coding	0	0.577324	2.21e-07	6.04344	1.42e-10	1302	1078	1171	1213	613	1647	1588	1692	1976	1940	1747	1395	1747	1788	1738	52.394	51.429	54.912	50.082	49.144	72.443	71.754	75.507	83.991	80.843	63.643	67.625	76.111	80.062	75.986
WBGene00019473	cyp-35A5	protein_coding	0	1.0759	2.43e-07	3.70808	1.73e-10	281	201	173	242	62	407	414	398	565	348	359	298	343	463	232	11.308	9.589	8.113	9.992	4.97	17.902	18.707	17.761	24.016	14.502	13.078	14.446	14.943	20.732	10.143
WBGene00019089	clec-206	protein_coding	0	1.79128	2.78e-07	2.32178	2.18e-10	70	60	79	24	19	134	229	257	166	133	148	197	286	145	123	2.817	2.862	3.705	0.991	1.523	5.894	10.347	11.469	7.056	5.542	5.392	9.55	12.46	6.493	5.378
WBGene00044514	R09E12.9	protein_coding	0	2.04431	9.38e-07	0.776042	8.02e-10	20	8	18	14	10	46	54	63	84	82	63	52	65	57	65	0.805	0.382	0.844	0.578	0.802	2.023	2.44	2.811	3.57	3.417	2.295	2.521	2.832	2.552	2.842
WBGene00010470	cdr-4	protein_coding	0	0.450306	8.86e-05	6.23351	8.2e-08	1334	1176	1412	1243	1030	1533	1442	2085	1964	2700	2132	1425	2108	1914	2331	53.682	56.104	66.214	51.32	82.574	67.429	65.157	93.045	83.481	112.513	77.669	69.08	91.839	85.704	101.912
WBGene00006890	vem-1	protein_coding	0	0.339042	0.000862453	5.7546	8.6e-07	1094	985	982	1212	614	1112	1309	1369	1447	1643	1312	1077	1454	1328	1336	44.024	46.992	46.049	50.04	49.224	48.911	59.148	61.093	61.505	68.466	47.796	52.21	63.346	59.465	58.41
WBGene00008810	cyp-13A12	protein_coding	0	0.689185	0.000870092	2.48675	9.3e-07	99	96	114	92	56	112	157	199	185	159	122	124	165	132	119	3.984	4.58	5.346	3.798	4.489	4.926	7.094	8.881	7.863	6.626	4.444	6.011	7.189	5.911	5.203
WBGene00001753	gst-5	protein_coding	0	0.343267	0.00120257	6.10055	1.37e-06	1417	1382	1393	1405	746	1374	1792	1999	1734	2039	1602	1423	1942	1425	1583	57.022	65.932	65.323	58.009	59.806	60.435	80.972	89.207	73.704	84.968	58.361	68.983	84.607	63.808	69.209
WBGene00007811	C29F7.2	protein_coding	0	0.482424	0.00193819	6.23337	2.35e-06	1643	1313	1164	1667	659	1634	1745	1858	2440	2141	1870	1514	1943	2613	1802	66.117	62.64	54.584	68.826	52.831	71.871	78.848	82.915	103.713	89.219	68.124	73.394	84.651	117.004	78.784
WBGene00013594	Y87G2A.2	protein_coding	0	0.356814	0.00196605	4.19345	2.66e-06	372	335	327	329	224	435	418	405	448	586	474	398	475	422	546	14.97	15.982	15.334	13.584	17.958	19.133	18.887	18.073	19.042	24.419	17.268	19.294	20.694	18.896	23.871
WBGene00015045	cyp-34A10	protein_coding	0	1.28259	0.00196605	0.440406	2.58e-06	14	5	13	29	16	43	27	29	53	60	45	31	38	71	58	0.563	0.239	0.61	1.197	1.283	1.891	1.22	1.294	2.253	2.5	1.639	1.503	1.656	3.179	2.536
WBGene00012273	W05B2.7	protein_coding	0	0.54115	0.00246016	2.07364	3.51e-06	144	67	37	89	41	214	107	59	116	89	271	99	50	120	102	5.795	3.196	1.735	3.675	3.287	9.413	4.835	2.633	4.931	3.709	9.873	4.799	2.178	5.373	4.459
WBGene00001755	gst-7	protein_coding	0	0.300011	0.00288884	6.6215	4.6e-06	2106	2164	1601	2298	1052	2123	2539	2261	3003	2525	2463	2084	2277	2606	2256	84.749	103.24	75.077	94.878	84.338	93.38	114.726	100.899	127.644	105.22	89.727	101.026	99.202	116.69	98.633
WBGene00018334	cyp-33E2	protein_coding	0	0.482648	0.00288884	4.05671	4.73e-06	316	305	309	293	193	342	368	480	482	535	441	317	465	434	390	12.716	14.551	14.49	12.097	15.473	15.043	16.628	21.42	20.488	22.294	16.066	15.367	20.259	19.433	17.051
WBGene00012448	cyp-33D3	protein_coding	0	-1.36462	0.00288884	0.494608	4.35e-06	63	48	34	93	38	14	15	14	44	32	16	18	32	44	30	2.535	2.29	1.594	3.84	3.046	0.616	0.678	0.625	1.87	1.333	0.583	0.873	1.394	1.97	1.312
WBGene00015044	cyp-34A9	protein_coding	0	0.44637	0.00321741	4.7103	5.5e-06	602	307	316	960	218	624	465	541	1157	688	748	511	600	1200	618	24.225	14.646	14.818	39.636	17.477	27.446	21.011	24.143	49.179	28.67	27.25	24.772	26.14	53.733	27.019
WBGene00007848	cytb-5.1	protein_coding	0	0.308264	0.00326434	6.85513	5.81e-06	2268	2044	2512	2033	1442	2097	2707	3248	2650	3750	2676	2422	3553	2683	3291	91.268	97.515	117.797	83.937	115.604	92.236	122.317	144.945	112.639	156.268	97.487	117.411	154.793	120.138	143.883
WBGene00007072	ugt-1	protein_coding	0	0.351724	0.00344403	5.29625	6.38e-06	1008	882	911	1214	457	1200	1016	1077	1820	1105	711	518	603	919	477	40.563	42.078	42.72	50.123	36.637	52.782	45.908	48.062	77.36	46.047	25.902	25.111	26.271	41.151	20.854
WBGene00014697	cyp-25A3	protein_coding	0	0.463655	0.00384391	2.91137	7.39e-06	120	115	119	146	108	150	186	165	203	255	187	170	185	208	251	4.829	5.486	5.58	6.028	8.658	6.598	8.404	7.363	8.629	10.626	6.812	8.241	8.06	9.314	10.974
WBGene00019619	asp-14	protein_coding	0	-0.23107	0.00494092	7.386	9.86e-06	4562	3750	5344	5864	2481	3753	3224	4725	4604	4195	3110	2430	3373	3012	2817	183.582	178.904	250.599	242.109	198.899	165.075	145.678	210.857	195.695	174.812	113.297	117.799	146.951	134.87	123.16
WBGene00018930	F56B3.6	protein_coding	0	0.2739	0.00550385	4.38967	1.14e-05	619	467	338	588	137	700	543	450	680	338	754	490	393	640	321	24.909	22.28	15.85	24.277	10.983	30.789	24.536	20.082	28.904	14.085	27.468	23.754	17.122	28.658	14.034
WBGene00010706	cyp-14A2	protein_coding	0	0.450771	0.00558988	2.97506	1.19e-05	161	119	148	182	85	192	160	198	276	218	189	161	193	231	169	6.479	5.677	6.94	7.514	6.814	8.445	7.23	8.836	11.731	9.084	6.885	7.805	8.408	10.344	7.389
WBGene00019818	R02C2.7	protein_coding	0	0.711439	0.00751033	1.66002	1.67e-05	55	63	44	34	34	78	86	79	82	94	104	90	105	65	86	2.213	3.006	2.063	1.404	2.726	3.431	3.886	3.525	3.485	3.917	3.789	4.363	4.575	2.911	3.76
WBGene00001387	far-3	protein_coding	0	0.357913	0.00751033	4.94553	1.71e-05	763	890	608	767	250	751	1033	844	1133	695	644	734	627	690	360	30.704	42.46	28.511	31.667	20.042	33.033	46.676	37.664	48.159	28.962	23.461	35.582	27.316	30.897	15.739
WBGene00006053	ssq-4	protein_coding	0	0.270533	0.00847157	6.72154	1.99e-05	3496	2412	1663	3591	571	3936	3033	2053	4044	1388	4293	2610	1572	3746	1214	140.684	115.071	77.984	148.263	45.776	173.124	137.047	91.617	171.892	57.84	156.394	126.525	68.487	167.737	53.076
WBGene00016638	perm-4	protein_coding	0	0.229196	0.00972362	5.63143	2.42e-05	2459	1261	515	2069	190	2832	1424	577	2318	494	3028	1365	538	2296	441	98.954	60.159	24.15	85.424	15.232	124.565	64.344	25.749	98.527	20.586	110.31	66.171	23.439	102.809	19.281
WBGene00016863	C52A10.2	protein_coding	0	1.02502	0.00972362	0.600629	2.42e-05	23	38	17	30	5	34	62	34	77	38	47	66	41	48	19	0.926	1.813	0.797	1.239	0.401	1.495	2.801	1.517	3.273	1.584	1.712	3.199	1.786	2.149	0.831
WBGene00012757	Y41C4A.11	protein_coding	0	0.383247	0.0103908	4.77064	2.66e-05	535	413	291	565	465	686	433	381	693	1401	916	459	529	732	1611	21.529	19.703	13.646	23.327	37.279	30.174	19.565	17.002	29.456	58.382	33.37	22.251	23.047	32.777	70.433
WBGene00007384	swt-3	protein_coding	0	0.246644	0.0104441	6.60312	2.75e-05	2540	1929	1710	2053	915	2663	2366	1907	2420	2364	3439	2122	2296	2600	1963	102.213	92.028	80.188	84.763	73.355	117.131	106.909	85.102	102.863	98.511	125.283	102.868	100.03	116.422	85.823
WBGene00020909	W01A11.1	protein_coding	0	0.271653	0.0134826	6.67346	3.65e-05	2319	1944	1891	2472	996	2221	2327	2308	3201	2620	2473	2147	2495	3159	2188	93.32	92.744	88.676	102.062	79.848	97.69	105.146	102.997	136.06	109.179	90.091	104.08	108.699	141.452	95.66
WBGene00017336	ugt-41	protein_coding	0	0.258624	0.0140497	5.03481	3.9e-05	796	680	636	735	348	949	739	723	941	802	960	679	699	825	601	32.032	32.441	29.824	30.346	27.899	41.742	33.392	32.265	39.998	33.421	34.973	32.916	30.453	36.942	26.276
WBGene00008905	F17B5.1	protein_coding	0	-0.793224	0.0151438	2.75145	4.44e-05	203	161	166	250	164	67	81	85	208	182	150	132	127	237	154	8.169	7.681	7.784	10.322	13.148	2.947	3.66	3.793	8.841	7.584	5.465	6.399	5.533	10.612	6.733
WBGene00014205	ZK1058.5	protein_coding	0	-0.380563	0.0151438	3.2126	4.53e-05	264	223	211	262	131	194	153	168	222	183	242	173	239	237	214	10.624	10.639	9.895	10.817	10.502	8.533	6.913	7.497	9.436	7.626	8.816	8.387	10.412	10.612	9.356
WBGene00008644	F10C2.3	protein_coding	0	-0.380863	0.0151438	2.93431	4.45e-05	258	124	161	222	134	175	126	113	170	184	261	127	144	203	208	10.382	5.916	7.55	9.166	10.743	7.697	5.693	5.043	7.226	7.668	9.508	6.157	6.274	9.09	9.094
WBGene00000680	col-106	protein_coding	0	0.335307	0.0152113	6.03062	4.73e-05	4455	1747	462	2739	202	5241	2085	453	3615	639	6114	2033	445	3985	477	179.276	83.345	21.665	113.086	16.194	230.524	94.211	20.216	153.657	26.628	222.733	98.554	19.387	178.439	20.854
WBGene00009773	lipl-2	protein_coding	0	-0.634877	0.0152113	2.2981	4.77e-05	131	151	96	195	88	91	80	77	131	77	120	100	112	167	76	5.272	7.204	4.502	8.051	7.055	4.003	3.615	3.436	5.568	3.209	4.372	4.848	4.879	7.478	3.323
WBGene00010769	asah-1	protein_coding	0	-0.301244	0.0164517	5.45276	5.28e-05	1272	1146	1068	1263	678	753	1001	981	1136	1004	966	777	876	955	834	51.187	54.673	50.082	52.146	54.355	33.121	45.231	43.778	48.286	41.838	35.191	37.667	38.165	42.763	36.463
WBGene00016658	C45B2.1	protein_coding	0	0.537028	0.0164517	1.50156	5.39e-05	217	52	16	82	19	360	51	19	80	64	330	66	24	78	35	8.732	2.481	0.75	3.386	1.523	15.835	2.304	0.848	3.4	2.667	12.022	3.199	1.046	3.493	1.53
WBGene00011222	R10H10.3	protein_coding	0	-0.211965	0.016723	6.5899	5.72e-05	2339	2129	2240	2721	1579	2008	1616	1949	2462	2703	2310	1614	2108	2206	2306	94.125	101.57	105.042	112.343	126.587	88.321	73.02	86.976	104.648	112.638	84.153	78.242	91.839	98.779	100.819
WBGene00000601	col-12	protein_coding	0	0.23844	0.016723	7.05814	5.69e-05	5551	3154	1293	4244	955	5820	3794	1447	5050	2383	6575	3456	1302	5160	1949	223.38	150.47	60.633	175.224	76.561	255.991	171.433	64.574	214.652	99.303	239.528	167.537	56.724	231.052	85.21
WBGene00017060	D2063.1	protein_coding	0	0.548008	0.0193018	2.25292	6.74e-05	130	93	59	130	43	160	113	100	181	174	107	75	76	147	96	5.231	4.437	2.767	5.367	3.447	7.038	5.106	4.463	7.693	7.251	3.898	3.636	3.311	6.582	4.197

## Sheet: Wang_Supplementary_Table_2
Strain Name	Genotype	Method
N2	wild-type	N/A
RJP4394	zdIs5[Pmec-7::GFP] I	QH3135 backcrossed twice with N2
RJP4644	zdIs5 I; mec-17(ok2109) IV; lon-2(e678) X	Genetic cross
RJP4619	zdIs5 I; hrde-1(tm1200) III; mec-17(ok2109) IV; lon-2(e678) X	Genetic cross
RJP4798	zdIs5 I; sphk-1(ok1097) II; mec-17(ok2109) IV; lon-2(e678) X	Genetic cross
RJP4935	rpIs165[Pasah-1::NLS-GFP]	Microinjection and integration. Backcrossed six times with N2
RJP5566	rp176[asah-1::f2a::gfp::h2b] I	CRISPR-Cas9 editing
RJP5567	rp176[asah-1::f2a::gfp::h2b] I; pqm-1(ok485) II	Genetic cross
RJP5568	rp176[asah-1::f2a::gfp::h2b] I; ceh-60(ok1485) X	Genetic cross
RJP5603	rp177[asah-1::f2a::gfp::h2b] - PQM-1 site promoter mutant) I	CRISPR-Cas9 editing
RJP5605	rp179[asah-1::f2a::gfp::h2b] - CEH-60 site promoter mutant) I	CRISPR-Cas9 editing
RJP5617	rp177[asah-1::f2a::gfp::h2b] zdIs5 I; mec-17(ok2109) IV; lon-2(e678) X	Genetic cross
RJP4901	zdIs5 I; mec-17(ok2109) IV; lon-2(e678) X; rpEx2135[Pges-1::sptl-1]	Microinjection
RJP4902	zdIs5 I; mec-17(ok2109) IV; lon-2(e678) X; rpEx2136[Pges-1::sptl-1]	Microinjection
RJP4910	zdIs5 I; mec-17(ok2109) IV; lon-2(e678) X; rpEx2144[Pges-1::asah-1]	Microinjection
RJP4911	zdIs5 I; mec-17(ok2109) IV; lon-2(e678) X; rpEx2145[Pges-1::asah-1]	Microinjection
RJP4907	zdIs5 I; mec-17(ok2109) IV; lon-2(e678) X; rpEx2141[Pges-1::sphk-1]	Microinjection
RJP4908	zdIs5 I; mec-17(ok2109) IV; lon-2(e678) X; rpEx2142[Pges-1::sphk-1]	Microinjection
RJP5068	zdIs5 I; mec-17(ok2109) IV; lon-2(e678) X; rpEx2170[Pdpy-7::asah-1]	Microinjection
RJP5069	zdIs5 I; mec-17(ok2109) IV; lon-2(e678) X; rpEx2171[Pdpy-7::asah-1]	Microinjection
RJP4807	zdIs5 I; mec-17(ok2109) IV; lon-2(e678) X; rpEx2123[Pmyo-3::asah-1]	Microinjection
RJP4808	zdIs5 I; mec-17(ok2109) IV; lon-2(e678) X; rpEx2124[Pmyo-3::asah-1]	Microinjection
RJP4913	zdIs5 I; mec-17(ok2109) IV; lon-2(e678) X; rpEx2147[Pmec-4::asah-1]	Microinjection
RJP5583	zdIs5 I; rpEx2252[Prab-3::asah-1]	Microinjection
RJP5663	zdIs5 I; rpEx2253[Prab-3::asah-1]	Microinjection
RJP5619	zdIs5 I; rpEx2270[Pmec-4::asah-1]	Microinjection
RJP5620	zdIs5 I; rpEx2271[Pmec-4::asah-1]	Microinjection
RJP5595	oyIs14 V; rpEx2252[Prab-3::asah-1]	Genetic cross
RJP5862	zdIs5 I; znfx-1(gg561) II; mec-17(ok2109) IV; lon-2(e678) X	Genetic cross
RJP5863	zdIs5 I; asah-1(tm495) I; mec-17(ok2109) IV; lon-2(e678) X	Genetic cross
QH3727	mec-17(ok2109) IV; jsIs1111[Pmec-4::unc-104::GFP]	Neumann Lab
QH3723	zdIs5 I; mec-17(ok2109) IV; vdEx262[Pmec-4::mCherry::RAB-3]	Neumann Lab
RJP5864	zdIs5 I; lin-14(n355n679) X; lon-2(e678) X	Genetic cross
RJP5865	juIs76[Punc-25::GFP] II; lin-14(n355n679) X	Genetic cross
RJP3004	ced-10(rp100) IV; oyIs14[Psra-6::GFP] V	Genetic cross
RJP5866	zdIs5 I; pqm-1(ok485) II; mec-17(ok2109) IV; lon-2(e678) X	Genetic cross
