# Supplementary material for: An intestinal sphingolipid confers intergenerational neuroprotection
Source: Nat Cell Biol. 2023 Aug 3;25(8):1196–207. doi: 10.1038/s41556-023-01195-9 (PMC10415181; doi:10.1038/s41556-023-01195-9)
Supplement: Source Data Figs. 1–7 and Extended Data Figs. 1, 2, 5, 6 and 8. — Statistical source data for Figs. 1–7 and Extended Data Figs. 1,2,5,6,8. [file 41556_2023_1195_MOESM4_ESM.xlsx]

## Sheet: Fig. 1d
PLM axon breaks (%)
mec-17(ok2109); lon-2(e678); zdIs5
Treatment	DMSO	UA (50µM)
	54 (n = 24)	36 (n = 25)
	46 (n = 26)	32 (n = 25)
	52 (n = 27)	33 (n = 27)
	50 (n = 24)	38 (n = 26)
Total n	101	103
mean	51	35

## Sheet: Fig. 1f
PLM axon breaks (%)
mec-17(ok2109); lon-2(e678); zdIs5
UA treatment	DMSO	continuous	L3 - L4 larvae	L4 larvae - adult	embryogenesis	L1 larvae - adult
	42 (n = 26)	32 (n = 25)	42 (n = 26)	37 (n = 24)	43 (n = 23)	38 (n = 26)
	58 (n = 24)	28 (n = 25)	52 (n = 25)	26 (n = 26)	48 (n = 25)	42 (n = 26)
	40 (n = 25)	33 (n = 30)	54 (n = 24)	44 (n = 25)	31 (n = 22)	48 (n = 29)
	48 (n = 25)	36 (n = 25)	50 (n = 24)	25 (n = 24)	45 (n = 24)	50 (n = 26)
	42 (n = 26)	16 (n = 24)	47 (n = 23)	22 (n = 27)	50 (n = 24)
	47(n = 23)	32 (n = 25)	48 (n = 27)	32 (n = 25)	50 (n = 24)
	41 (n = 24)	27 (n = 22)	45 (n = 24)		45 (n = 24)
	44 (n = 27)	26 (n = 23)
	54 (n = 24)
	48 (n = 25)
Total n	249	199	173	151	166	107
mean	46.7	28.9	48.6	31.2	44.9	44.7

## Sheet: Fig. 1h
PLM axon breaks (%)
mec-17(ok2109); lon-2(e678); zdIs5
Generation scored	F1	F1	F2	F2	F3	F3
Treatment (DMSO or UA - 16 h from L4)	DMSO	UA	DMSO	UA	DMSO	UA
	44 (n = 25)	28 (n = 25)	34 (n = 23)	24 (n = 25)	43 (n = 30)	43 (n = 23)
	40 (n = 25)	30 (n = 26)	46 (n = 26)	20 (n = 25)	37 (n = 24)	46 (n = 26)
	45 (n = 24)	29 (n = 24)	48 (n = 27)	26 (n = 26)	56 (n = 23)	45 (n = 24)
	41 (n = 24)	28 (n = 25)	37 (n = 27)	28 (n = 25)		37 (n = 24)
	39 (n = 28)	21 (n = 28)		33 (n = 27)
Total n	126	128	103	128	77	97
mean	42.1	27.4	41.5	26.4	45.7	43.2

## Sheet: Fig. 2a
PLM axon breaks (%)
mec-17(ok2109); lon-2(e678); zdIs5
RNAi	control	control	10% rme-2	10% rme-2
Treatment	DMSO	UA	DMSO	UA
	44 (n = 27)	37 (n = 27)	60 (n = 25)	54 (n = 26)
	41 (n = 29)	35 (n = 28)	54 (n = 28)	40 (n = 25)
	53 (n = 26)	38 (n = 26)	46 (n = 28)	60 (n = 25)
	48 (n = 27)	32 (n = 25)	54 (n = 26)	50 (n = 26)
	50 (n = 26)	23 (n = 26)	52 (n = 27)	62 (n = 26)
	53 (n = 26)	33 (n = 27)	57 (n = 28)	46 (n = 26)
	44 (n = 25)	29 (n = 27)
Total n	186	186	162	154
mean	47.9	32.7	53	51.9

## Sheet: Fig. 2b
PLM axon breaks (%)
mec-17(ok2109); lon-2(e678); zdIs5
Generation scored	F1	F1	F2	F2	F3	F3
Treatment (DMSO or UA - 16 h from L4)	DMSO	UA	DMSO	UA	DMSO	UA
	52 (n = 23)	33 (n = 24)	55 (n = 20)	32 (n = 19)	46 (n = 24)	43 (n = 23)
	50 (n = 24)	30 (n = 23)	52 (n = 21)	45 (n = 22)	50 (n = 22)	44 (n = 25)
	48 (n = 21)	41 (n = 22)	50 (n = 20)	29 (n = 24)	48 (n = 25)	43 (n = 23)
	55 (n = 22)
Total n	90	69	61	65	71	71
mean	51.0846	34.8924	52.4603	35.4	47.9167	43.9391
PLM axon breaks (%)
hrde-1(tm1200); mec-17(ok2109); lon-2(e678); zdIs5
Generation scored	F1	F1	F2	F2	F3	F3
Treatment (DMSO or UA - 16 h from L4)	DMSO	UA	DMSO	UA	DMSO	UA
	54 (n = 26)	43 (n = 23)	46 (n = 26)	36 (n = 22)	43 (n = 23)	39 (n = 23)
	59 (n = 22)	33 (n = 21)	52 (n = 23)	43 (n = 21)	52 (n = 25)	40 (n = 25)
	50 (n = 24)	40 (n = 20)	44 (n = 25)	42 (n = 24)	44 (n = 25)	40 (n = 20)
	45 (n = 22)	33 (n = 21)	54 (n = 24)	43 (n = 21)
	52 (n = 23)	42 (n = 24)	60 (n = 25)	35 (n = 23)
	43 (n = 23)	48 (n = 25)	55 (n = 22)	39 (n = 23)
	45 (n = 20)	41 (n = 22)		42 (n = 24)
Total n	160	156	145	158	73	68
mean	49.8634	40.103	51.84	39.9035	46.4928	39.7101

## Sheet: Fig. 2c
PLM axon breaks (%)
mec-17(ok2109); lon-2(e678); zdIs5
Generation scored	F1	F1	F2	F2	F3	F3
Treatment (DMSO or UA - 16 h from L4)	DMSO	UA	DMSO	UA	DMSO	UA
	46 (n = 24)	26 (n = 26)	50 (n = 24)	33 (n = 24)	45 (n = 24)	41 (n = 24)
	52 (n = 25)	28 (n = 25)	48 (n = 25)	30 (n = 26)	48 (n = 25)	43 (n = 23)
	50 (n = 24)	32 (n = 25)	46 (n = 26)	34 (n = 26)	48 (n = 27)	45 (n = 24)
	48 (n = 25)	36 (n = 25)	46 (n = 24)	29 (n = 24)
Total n	98	101	99	100	76	71
mean	49	31	47	32	47	43.9391
PLM axon breaks (%)
znfx-1(gg561); mec-17(ok2109); lon-2(e678); zdIs5
Generation scored	F1	F1	F2	F2	F3	F3
Treatment (DMSO or UA - 16 h from L4)	DMSO	UA	DMSO	UA	DMSO	UA
	60 (n = 25)	31 (n = 22)	41 (n = 24)	33 (n = 24)	50 (n = 24)	50 (n = 24)
	59 (n = 22)	45 (n = 24)	57 (n = 21)	32 (n = 25)	54 (n = 24)	56 (n = 23)
	43 (n = 23)	37 (n = 24)	52 (n = 23)	34 (n = 23)	52 (n = 21)	46 (n = 26)
	45 (n = 22)	27 (n = 22)	46 (n = 24)	33 (n = 21)	50 (n = 24)	52 (n = 25)
	43 (n = 23)	39 (n = 23)	48 (n = 23)	28 (n = 21)	52 (n = 23)	60 (n = 23)
Total n	115	115	115	114	116	121
mean	49.8634	36	49	32	52	53

## Sheet: Fig. 2d
asah-1 qPCR	DMSO	UA
	0.918772	1.63653
	1.07191	1.36963
	1.01409	1.30835

## Sheet: Fig. 2e
PLM axon breaks (%)
mec-17(ok2109); lon-2(e678); zdIs5
RNAi	control	control	asah-1	asah-1
Treatment	DMSO	UA	DMSO	UA
	52 (n = 23)	38 (n = 26)	48 (n = 25)	45 (n = 22)
	43 (n = 23)	32 (n = 25)	42 (n = 24)	48 (n = 21)
	48 (n = 29)	32 (n = 22)	50 (n = 22)	35 (n = 23)
	44 (n = 25)	32 (n = 28)	43 (n = 28)	43 (n = 28)
	46 (n = 26)		50 (n = 24)
			44 (n = 25)
Total n	126	101	148	94
mean	46.8	33.6	46	42.6

## Sheet: Fig 2f
PLM axon breaks (%)
	mec-17(ok2109); lon-2(e678); zdIs5		asah-1(tm495); mec-17(ok2109); lon-2(e678); zdIs5
Treatment	DMSO	UA	DMSO	UA
	40 (n = 25)	24 (n = 21)	39 (n = 23)	47 (n = 23)
	43 (n = 23)	33 (n = 24)	56 (n = 25)	35 (n = 26)
	46 (n = 26)	33 (n = 27)	42 (n = 24)	54 (n = 26)
	53 (n = 26)	37 (n = 24)	54 (n = 26)	41 (n = 22)
	42 (n = 24)	35 (n = 26)	50 (n = 28)	50 (n = 26)
	40 (n = 25)	16 (n = 24)	54 (n = 26)	52 (n = 23)
	42 (n = 24)	28 (n = 25)	58 (n = 24)	43 (n = 23)
	48 (n = 25)	32 (n = 25)	62 (n = 26)	52 (n = 25)
	44 (n = 25)	33 (n = 24)
Total n	223	220	202	194
mean	44	30	52	47

## Sheet: Fig. 2g
Pasah-1::NLS-GFP	DMSO	UA
	0.961406	1.12574		Red = replicate 1
	1.00127	1.70761		Green = replicate 2
	0.865006	1.29181		Blue = replicate 3
	1.37412	1.75792
	1.26486	1.00503
	1.30856	1.6515
	0.67937	1.14253
	0.77838	1.62065
	0.767024	1.4397
	1.53053	2.03863
	1.18959	1.1433
	0.673533	2.5569
	0.379325	1.38509
	1.21057	1.96368
	1.09632	2.66902
	0.816605	2.38938
	1.32899	1.34931
	0.990174	0.75411
	0.719842	1.786
	0.873206	1.38127
	0.588171	1.61784
	1.62655	1.66677
	0.746796	1.92474
	1.58271	1.49405
	0.498715	1.71792
	1.3929	1.06022
	0.755485	0.851462
	0.732981	1.55417
	0.980673	1.42608
	1.2178	1.96856
	1.06855	1.72259
	1.18784	2.04519
	1.20272	1.04513
	0.968131	0.930536
	0.913251	2.52859
	0.797564	1.30613
	0.930497	1.12314
		1.77391
		1.01604
		1.47385
		1.24229
		1.17186
		1.07628
Total n	37	43
mean	1	1.53

[truncated: 38 more sheets: Fig. 3a, Fig. 3b, Fig. 3c , Fig. 4b 4d 4e, Fig. 4c, Fig.4f, Fig. 5b, Fig. 5c, Fig. 5e, Fig. 5g, Fig. 6a, Fig. 6b, Fig. 6c, Fig. 6d, Fig. 6e, Fig. 6f, Fig. 6g, Fig. 7c, Fig. 7d, Fig. 7e …]
